# Supplementary material for: Quantifying Systemic Risk by Solutions of the Mean-Variance Risk Model
Source: PLoS One. 2016 Jun 28;11(6):e0158444. doi: 10.1371/journal.pone.0158444 (PMC4924827; doi:10.1371/journal.pone.0158444)
Supplement: S1 Table — (CSV) [file pone.0158444.s002.csv]

QCODE	Name
YAHOO/INDEX_GSPC	SP500
NASDAQOMX/NDX	NASDAQ100
BCB/UDJIAD1	DJINDUSTRIAL
YAHOO/INDEX_XMI	NYSE ARCA Major Market Index
YAHOO/INDEX_XII	NYSE ARCA Institutional Index
NASDAQOMX/BANK	NASDAQ Bank (BANK)
NASDAQOMX/IXF	NASDAQ Financial 100 (IXF)
NASDAQOMX/INSR	NASDAQ Insurance (INSR)
YAHOO/INDEX_XBD	NYSE AMEX Securities Broker/Dealer Index
YAHOO/INDEX_IIX	Interactive Week Internet Index
NASDAQOMX/IXCO	NASDAQ Computer (IXCO)
NASDAQOMX/IXTC	NASDAQ Telecommunications (IXTC)
YAHOO/INDEX_NYY	NYSE TMT Index
YAHOO/INDEX_NWX	NYSE ARCA Networking Index
YAHOO/INDEX_SOX	PHLX Semiconductor Index
YAHOO/INDEX_XCI	NYSE AMEX Computer Technology Index
NASDAQOMX/INDS	NASDAQ Industrial (INDS)
NASDAQOMX/TRAN	NASDAQ Transportation (TRAN)
YAHOO/INDEX_UTY	PHLX Utility Sector Index
YAHOO/INDEX_XAL	NYSE AMEX Airline Index
YAHOO/INDEX_HGX	PHLX Housing Sector Index
YAHOO/INDEX_RMZ	MSCI US REIT Index
YAHOO/INDEX_WILREIT	Wilshire US REIT Index
YAHOO/INDEX_WILRESI	Wilshire US Real Estate Securities Index
YAHOO/INDEX_BTK	NYSE AMEX Biotechnology Index
NASDAQOMX/NBI	NASDAQ Biotechnology (NBI)
YAHOO/INDEX_DRG	NYSE AMEX Pharmaceutical Index
YAHOO/INDEX_HCX	CBOE S&P Healthcare Index
YAHOO/INDEX_CYC	Morgan Stanley Cyclical Index
YAHOO/INDEX_CMR	Morgan Stanley Consumer Index
NASDAQOMX/EPX	SIG Oil Exploration & Production (EPX)
YAHOO/INDEX_OSX	PHLX Oil Service Sector Index
YAHOO/INDEX_XNG	NYSE AMEX Natural Gas Index
YAHOO/INDEX_XOI	NYSE AMEX Oil Index
YAHOO/INDEX_GOX	CBOE Gold Index
YAHOO/INDEX_XAU	PHLX Gold/Silver Sector Index
YAHOO/TSX_TTGD_TO	TSX Global Gold Index (TTGD.TO)
